# Supplementary material for: MTBseq: a comprehensive pipeline for whole genome sequence analysis of Mycobacterium tuberculosis complex isolates
Source: PeerJ. 2018 Nov 13;6:e5895. doi: 10.7717/peerj.5895 (PMC6238766; doi:10.7717/peerj.5895)
Supplement: Supplemental Information 1 — Genotypes and resistance profiles as deduced from whole genome sequence data by programs CASTB, Phyresse, kvarQ, MykrobePredic-tor TB, TBProfiler and MTBseq; compared with genotype determined by classical typing tools, resistance detection by Sanger sequencing and culture based phenotypic drug susceptibility testing results. Unless otherwise stated, only mutations that were detected and deemed to cause resistance are shown. ° Low-frequency heteroresistance mutations were merely reported but not interpreted. Further inspection suggested that these were likely false positives. °° Valid, low-frequency mutations that were identified upon reinspection of Sanger sequencing data. °°° Low-freq mode: MTBseq --step Tbvariants --lowfreq_vars --mincovf 1 --mincovr 1 --minphred20 1 --minfreq 5 INH: isoniazid, RMP: rifampicin, SM: streptomycin, EMB: ethambutol, PZA: pyrazinamide [file peerj-06-5895-s001.tsv]

Supplementary Table S1: Genotypes and resistance profiles as deduced from whole genome se-quence data by programs CASTB, Phyresse, kvarQ, MykrobePredictor TB, TBProfiler and MTBseq; compared with genotype determined by classical typing tools, resistance detection by Sanger sequencing and culture based phenotypic drug susceptibility testing results.	Unless otherwise stated, only mutations that were detected and deemed to cause resistance are shown.
° Low-frequency heteroresistance mutations were merely reported but not interpreted. Further inspection suggested that these were likely false positives.
°° Valid, low-frequency mutations that were identified upon reinspection of Sanger sequencing data.
°°° Low-freq mode: ""MTBseq --step Tbvariants --lowfreq_vars --mincovf 1 --mincovr 1 --minphred20 1 --minfreq 5
INH: isoniazid, RMP: rifampicin, SM: streptomycin, EMB: ethambutol, PZA: pyrazinamide
sample	accession number	classical genotype	Phyresse genotype	kvarQ genotype	MykrobePredictor TB genotype	TBProfiler genotype	CASTB genotype	MTBseq genotyp	pDST SM	CASTB SM	Sanger rrs	PhyResSE rrs	kvarQ rrs	Mykrobe rrs	TBProfiler rrs	MTBseq rrs	Sanger rpsL	PhyResSE rpsL	kvarQ rpsL	Mykrobe rpsL	TBProfiler rpsL	MTBseq rpsL	Sanger gidB	PhyResSE gidB	kvarQ gidB	Mykrobe gidB	TBProfiler gidB	MTBseq gidB	pDST INH	CASTB INH	Sanger katG	PhyResSE katG	kvarQ katG	Mykrobe katG	TBProfiler katG	MTBseq katG	Sanger inhA	PhyResSE inhA	kvarQ inhA	Mykrobe inhA	TBProfiler inhA	MTBseq inhA	Sanger ahpC	PhyResSE ahpC	kvarQ ahpC	Mykrobe ahpC	TBProfiler ahpC	MTBseq ahpC	pDST RMP
12658-03	ERS457831	Beijing	Beijing/2.2.1	lineage 2/beijing sublineage	Beijing/East Asia	lineage2.2.1	Lineage 2 (East-Asian lineage)	M. tuberculosis Beijing/Lineage 2.2.1	R	R	WT						K43R (AAG/AGG)	K43R	K43R	K43R	K43R	K43R (aag/aGg)	WT		n.a.	n.a.	n.a.		R	R	S315T (AGC/ACC)	S315T	S315T	S315X	S315T	S315T (agc/aCc)	n.a.						n.a.		n.a.	n.a.			S
4724-03	ERS458204	Beijing	Beijing/2.2.1	lineage 2/beijing sublineage	Beijing/East Asia	lineage2.2.1	Lineage 2 (East-Asian lineage)	M. tuberculosis Beijing/Lineage 2.2.1	R	R	WT						K43R (AAG/AGG)	K43R	K43R	K43R	K43R	K43R (aag/aGg)	WT		n.a.	n.a.	n.a.		R	R	S315T (AGC/ACC)	S315T	S315T	S315X	S315T	S315T (agc/aCc)	n.a.						n.a.		n.a.	n.a.			R
4730-03	ERS457325	Beijing	Beijing/2.2.1	lineage 2/beijing sublineage	Beijing/East Asia	lineage2.2.1	Lineage 2 (East-Asian lineage)	M. tuberculosis Beijing/Lineage 2.2.1	R	R	WT						K43R (AAG/AGG)	K43R	K43R	K43R	K43R	K43R (aag/aGg)	WT		n.a.	n.a.	n.a.		R	R	S315T (AGC/ACC)	S315T	S315T	S315X	S315T	S315T (agc/aCc)	n.a.						n.a.		n.a.	n.a.			R
7135-04	ERS458489	Beijing	Beijing/2.2.1	lineage 2/beijing sublineage	Beijing/East Asia	lineage2.2.1	Lineage 2 (East-Asian lineage)	M. tuberculosis Beijing/Lineage 2.2.1	R	R	WT						K43R (AAG/AGG)	K43R	K43R	K43R	K43R	K43R (aag/aGg)	WT		n.a.	n.a.	n.a.		R	R	S315T (AGC/ACC)	S315T	S315T	S315X	S315T	S315T (agc/aCc)	n.a.						n.a.		n.a.	n.a.			R
10207-03	ERS458356	Cameroon	Cameroon/4.6.2.2	lineage 4	European/American	lineage4.6.2.2	Lineage 4 (Euro-American lineage)	M. tuberculosis Cameroon/Lineage 4.6.2.2	S		WT						WT						WT		n.a.	n.a.	n.a.		S		WT						n.a.						n.a.		n.a.	n.a.			S
12655-03	ERS457855	Cameroon	Cameroon/4.6.2.2	lineage 4	European/American	lineage4.6.2.2	Lineage 4 (Euro-American lineage)	M. tuberculosis Cameroon/Lineage 4.6.2.2	S		WT						WT						WT		n.a.	n.a.	n.a.		S		WT						n.a.						n.a.		n.a.	n.a.			S
3734-04	ERS458746	Cameroon	Cameroon/4.6.2.2	lineage 4	European/American	lineage4.6.2.2	Lineage 4 (Euro-American lineage)	M. tuberculosis Cameroon/Lineage 4.6.2.2	S		WT						WT						WT		n.a.	n.a.	n.a.		S		WT						n.a.						n.a.		n.a.	n.a.			S
4783-04	ERS456997	Cameroon	Cameroon/4.6.2.2	lineage 4	European/American	lineage4.6.2.2	Lineage 4 (Euro-American lineage)	M. tuberculosis Cameroon/Lineage 4.6.2.2	S		WT						WT						WT		n.a.	n.a.	n.a.		S		WT						n.a.						n.a.		n.a.	n.a.			S
3491-04	ERS458315	EAI	EAI/1.1.1	lineage 1	East African/Indian ocean	lineage1.1.1	Lineage 1 (Indo-Oceanic lineage)	M. tuberculosis EAI/Lineage 1.1.1	S		WT						WT						WT		n.a.	n.a.	n.a.		S		WT						n.a.						n.a.		n.a.	n.a.			S
4717-04	ERS458656	EAI	EAI/1.1.1	lineage 1	East African/Indian ocean	lineage1.1.1	Lineage 1 (Indo-Oceanic lineage)	M. tuberculosis EAI/Lineage 1.1.1	S		WT						WT						WT		n.a.	n.a.	n.a.		S		WT						n.a.						n.a.		n.a.	n.a.			S
6637-04	ERS457810	EAI	EAI/1.1.1	lineage 1	East African/Indian ocean	lineage1.1.1	Lineage 1 (Indo-Oceanic lineage)	M. tuberculosis EAI/Lineage 1.1.1	S		WT						WT						WT		n.a.	n.a.	n.a.		S		WT						n.a.						n.a.		n.a.	n.a.			S
6895-04	ERS457019	EAI	EAI/1.1.1	lineage 1	East African/Indian ocean	lineage1.1.1	Lineage 1 (Indo-Oceanic lineage)	M. tuberculosis EAI/Lineage 1.1.1	S		WT						WT						WT		n.a.	n.a.	n.a.		S		WT						n.a.						n.a.		n.a.	n.a.			S
5872-03	ERS457104	Ghana	Ghana/4.1	lineage 4	European/American	lineage4.1	Lineage 4 (Euro-American lineage)	M. tuberculosis Ghana/Lineage 4.1	S		WT						WT						WT		n.a.	n.a.	n.a.		S	R	WT						minus 15:C/T	C-15T	C-15T	CU15X	C-15T	minus 15:C/T	n.a.		n.a.	n.a.			S
10350-03	ERS457606	Haarlem	Haarlem/4.1.2.1	lineage 4	European/American	lineage4.1.2.1	Lineage 4 (Euro-American lineage)	M. tuberculosis Haarlem/Lineage 4.1.2.1	R		WT						WT						34: GC/C (1bp-deletion)	34: GC/C (1bp-deletion) reported, but not marked as resistance-mediating	n.a.	n.a.	n.a.	34: GC/C (1bp-deletion) reported, but not marked as resistance-mediating	R	R	S315T (AGC/ACC)	S315T	S315T	S315X	S315T	S315T (agc/aCc)	n.a.						n.a.		n.a.	n.a.			R
11818-03	ERS457211	Haarlem	Haarlem/4.1.2.1	lineage 4	European/American	lineage4.1.2.1	Lineage 4 (Euro-American lineage)	M. tuberculosis Haarlem/Lineage 4.1.2.1	S		WT						WT						WT		n.a.	n.a.	n.a.		S		WT						n.a.						n.a.		n.a.	n.a.			S
11822-03	ERS458241	Haarlem	Haarlem/4.1.2.1	lineage 4	European/American	lineage4.1.2.1	Lineage 4 (Euro-American lineage)	M. tuberculosis Haarlem/Lineage 4.1.2.1	R		WT						K88R (AAG/AGG)	K88R	K88R	K88R	K88R	K88R (aag/aGg)	WT		n.a.	n.a.	n.a.		R	R	S315T (AGC/ACC)	S315T	S315T	S315X	S315T	S315T (agc/aCc)	n.a.						n.a.		n.a.	n.a.			S
1599-04	ERS456778	Haarlem	Haarlem/4.1.2.1	lineage 4	European/American	lineage4.1.2.1	Lineage 4 (Euro-American lineage)	M. tuberculosis Haarlem/Lineage 4.1.2.1	R		WT						K88R (AAG/AGG)	K88R	K88R	K88R	K88R	K88R (aag/aGg)	WT		n.a.	n.a.	n.a.		R	R	S315T (AGC/ACC)	S315T	S315T	S315X	S315T	S315T (agc/aCc)	n.a.						n.a.		n.a.	n.a.			R
3154-04	ERS458259	Haarlem	Haarlem/4.1.2.1	lineage 4	European/American	lineage4.1.2.1	Lineage 4 (Euro-American lineage)	M. tuberculosis Haarlem/Lineage 4.1.2.1	S		WT						WT						WT		n.a.	n.a.	n.a.		S		WT						n.a.						n.a.		n.a.	n.a.			S
3496-04	ERS458341	Haarlem	Haarlem/4.1.2.1	lineage 4	European/American	lineage4.1.2.1	Lineage 4 (Euro-American lineage)	M. tuberculosis Haarlem/Lineage 4.1.2.1	S		WT						WT						WT		n.a.	n.a.	n.a.		S		WT						n.a.						n.a.		n.a.	n.a.			S
4148-04	ERS457122	Haarlem	Haarlem/4.1.2.1	lineage 4	European/American	lineage4.1.2.1	Lineage 4 (Euro-American lineage)	M. tuberculosis Haarlem/Lineage 4.1.2.1	R		WT						K88R (AAG/AGG)	K88R	K88R	K88R	K88R	K88R (aag/aGg)	WT		n.a.	n.a.	n.a.		R	R	S315T (AGC/ACC)	S315T	S315T	S315X	S315T	S315T (agc/aCc)	n.a.						n.a.		n.a.	n.a.			R
4514-03	ERS458588	Haarlem	Haarlem/4.1.2.1	lineage 4	European/American	lineage4.1.2.1	Lineage 4 (Euro-American lineage)	M. tuberculosis Haarlem/Lineage 4.1.2.1	R		WT						K88R (AAG/AGG)	K88R	K88R	K88R	K88R	K88R (aag/aGg)	WT		n.a.	n.a.	n.a.		R	R	S315T (AGC/ACC)	S315T	S315T	S315X	S315T	S315T (agc/aCc)	n.a.						n.a.		n.a.	n.a.			S
4781-04	ERS457053	Haarlem	Haarlem/4.1.2.1	lineage 4	European/American	lineage4.1.2.1	Lineage 4 (Euro-American lineage)	M. tuberculosis Haarlem/Lineage 4.1.2.1	S		WT						WT						WT		n.a.	n.a.	n.a.		R	R	S315T (AGC/ACC)	S315T	S315T	S315X	S315T	S315T (agc/aCc)	n.a.						n.a.		n.a.	n.a.			S
4785-04	ERS457811	Haarlem	Haarlem/4.1.2.1	lineage 4	European/American	lineage4.1.2.1	Lineage 4 (Euro-American lineage)	M. tuberculosis Haarlem/Lineage 4.1.2.1	S		WT						WT						WT		n.a.	n.a.	n.a.		S		WT						n.a.						n.a.		n.a.	n.a.			S
6467-04	ERS458744	Haarlem	Haarlem/4.1.2.1	lineage 4	European/American	lineage4.1.2.1	Lineage 4 (Euro-American lineage)	M. tuberculosis Haarlem/Lineage 4.1.2.1	R		WT						K88R (AAG/AGG)	K88R	K88R	K88R	K88R	K88R (aag/aGg)	WT		n.a.	n.a.	n.a.		R	R	S315T (AGC/ACC)	S315T	S315T	S315X	S315T	S315T (agc/aCc)	n.a.						n.a.		n.a.	n.a.			S
10011-03	ERS457923	LAM	LAM/4.3.3	lineage 4	European/American	lineage4.3.3	Lineage 4 (Euro-American lineage)	M. tuberculosis LAM/Lineage 4.3.3	R	R	WT						K43R (AAG/AGG)	K43R	K43R	K43R	K43R	K43R (aag/aGg)	WT		n.a.	n.a.	n.a.		R	R	S315T (AGC/ACC)	S315T	S315T	S315X	S315T	S315T (agc/aCc)	n.a.						n.a.		n.a.	n.a.			S
10205-03	ERS457959	LAM	LAM/4.3.3	lineage 4	European/American	lineage4.3.3	Lineage M. bovis	M. tuberculosis LAM/Lineage 4.3.3	S		WT						WT						WT		n.a.	n.a.	n.a.		S		WT						n.a.						n.a.		n.a.	n.a.			S
10206-03	ERS457317	LAM	LAM/4.3.3	lineage 4	European/American	lineage4.3.3	Lineage 4 (Euro-American lineage)	M. tuberculosis LAM/Lineage 4.3.3	S		WT						WT						WT		n.a.	n.a.	n.a.		S		WT						n.a.						n.a.		n.a.	n.a.			S
10348-03	ERS457396	LAM	LAM/4.3.4.2	lineage 4	European/American	lineage4.3.4.2	Lineage 4 (Euro-American lineage)	M. tuberculosis LAM/Lineage 4.3.4.2	R		C513T	C513T	S171S	C513X	C513T	513C>T	WT						WT		n.a.	n.a.	n.a.		R	R	S315T (AGC/ACC)	S315T	S315T	S315X	S315T	S315T (agc/aCc)	n.a.						n.a.		n.a.	n.a.			R
1597-04	ERS458062	LAM	LAM/4.3.3	lineage 4	European/American	lineage4.3.3	Lineage 4 (Euro-American lineage)	M. tuberculosis LAM/Lineage 4.3.3	R		WT						WT						A200E (GCG/GAG)	A200E	n.a.	n.a.	n.a.	A200E (gcg/gAg)	S		WT						n.a.						n.a.		n.a.	n.a.			S
2509-04	ERS458629	LAM	LAM/4.3.3	lineage 4	European/American	lineage4.3.3	Lineage 4 (Euro-American lineage)	M. tuberculosis LAM/Lineage 4.3.3	S		WT						WT						Q127Stop (CAA/TAA)	Q127STOP	n.a.	n.a.	n.a.	Q127_ (caa/Taa)	R	R	WT						minus 15:C/T	C-15T	C-15T	CU15X	C-15T	minus 15:C/T	WT		n.a.	n.a.			S
3865-03	ERS457170	LAM	LAM/4.3.3	lineage 4	European/American	lineage4.3.3	Lineage 4 (Euro-American lineage)	M. tuberculosis LAM/Lineage 4.3.3	S		WT						WT						WT		n.a.	n.a.	n.a.		S		WT						n.a.						n.a.		n.a.	n.a.			S
4145-04	ERS457803	LAM	LAM/4.3.3	lineage 4	European/American	lineage4.3.3	Lineage 4 (Euro-American lineage)	M. tuberculosis LAM/Lineage 4.3.3	S		WT						WT						WT		n.a.	n.a.	n.a.		S		WT						n.a.						n.a.		n.a.	n.a.			S
4523-03	ERS457695	LAM	LAM/4.3.3	lineage 4	European/American	lineage4.3.3	Lineage 4 (Euro-American lineage)	M. tuberculosis LAM/Lineage 4.3.3	R		WT						WT						A200E (GCG/GAG)	A200E	n.a.	n.a.	n.a.	A200E (gcg/gAg)	S		WT						n.a.						n.a.		n.a.	n.a.			S
5468-03	ERS456906	LAM	LAM/4.3.3	lineage 4	European/American	lineage4.3.3	Lineage 4 (Euro-American lineage)	M. tuberculosis LAM/Lineage 4.3.3	S		WT						WT						WT		n.a.	n.a.	n.a.		S		WT						n.a.						n.a.		n.a.	n.a.			S
6639-04	ERS458448	LAM	LAM/4.3.4.2	lineage 4	European/American	lineage4.3.4.2	Lineage 4 (Euro-American lineage)	M. tuberculosis LAM/Lineage 4.3.4.2	R		C513T	C513T	S171S	C513X	C513T	513C>T	WT						WT		n.a.	n.a.	n.a.		R	R	S315T (AGC/ACC); Q471R (CAG/CGG)	S315T	S315T	S315X	S315T	S315T (agc/aCc)	n.a.						n.a.		n.a.	n.a.			R
7000-03	ERS458484	LAM	LAM/4.3.4.2	lineage 4	European/American	lineage4.3.4.2	Lineage 4 (Euro-American lineage)	M. tuberculosis LAM/Lineage 4.3.4.2	S		WT						WT						WT		n.a.	n.a.	n.a.		S		WT						n.a.						n.a.		n.a.	n.a.			S
7514-04	ERS456758	LAM	LAM/4.3.4.1	lineage 4	European/American	lineage4.3.4.1	Lineage 4 (Euro-American lineage)	M. tuberculosis LAM/Lineage 4.3.4.1	S		WT						WT						WT		n.a.	n.a.	n.a.		S		WT						n.a.						n.a.		n.a.	n.a.			R
7516-04	ERS457155	LAM	LAM/4.3.4.1	lineage 4	European/American	lineage4.3.4.1	Lineage 4 (Euro-American lineage)	M. tuberculosis LAM/Lineage 4.3.4.1	S		WT						WT						WT		n.a.	n.a.	n.a.		S		WT						minus 17:G/T	C-17T		CU17T	C-17T	minus 17:G/T	n.a.		n.a.	n.a.			S
7520-04	ERS458480	LAM	LAM/4.3.3	lineage 4	European/American	lineage4.3.3	Lineage 4 (Euro-American lineage)	M. tuberculosis LAM/Lineage 4.3.3	S		WT						WT						WT		n.a.	n.a.	n.a.		R	R	S315T (AGC/ACC)	S315T	S315T	S315X	S315T	S315T (agc/aCc)	n.a.						n.a.		n.a.	n.a.			S
10349-03	ERS457075	none	Euro-American Superlineage/4.1	lineage 4	European/American	lineage4.1	Lineage 4 (Euro-American lineage)	M. tuberculosis Clade1/Lineage 4.1	R	R	WT						K43R (AAG/AGG)	K43R	K43R	K43R	K43R	K43R (aag/aGg)	WT		n.a.	n.a.	n.a.		R	R	S315T (AGC/ACC)	S315T	S315T	S315X	S315T	S315T (agc/aCc)	n.a.						n.a.		n.a.	n.a.			S
1322-04	ERS458560	none	Euro-American Superlineage/4.8	lineage 4	European/American	lineage4.8	Lineage 4 (Euro-American lineage)	M. tuberculosis Clade1/Lineage 4.8	S		WT						WT						WT		n.a.	n.a.	n.a.		R		S302R (AGC/AGG)	S302R			S302R	S302R (agc/agG)	n.a.						n.a.		n.a.	n.a.			S
3156-04	ERS458497	none	Euro-American Superlineage/4.1.1.3	lineage 4	European/American	lineage4.1.1.3	Lineage 4 (Euro-American lineage)	M. tuberculosis Clade1/Lineage 4.1.1.3	R	R	WT						K43R (AAG/AGG)	K43R	K43R	K43R	K43R	K43R (aag/aGg)	WT		n.a.	n.a.	n.a.		R	R	S315T (AGC/ACC)	S315T	S315T	S315X	S315T	S315T (agc/aCc)	n.a.						n.a.		n.a.	n.a.	D73H		S
3497-04	ERS458107	none	Euro-American Superlineage/4.8	lineage 4	European/American	lineage4.8	Lineage 4 (Euro-American lineage)	M. tuberculosis Clade1/Lineage 4.8	S		WT						WT						WT		n.a.	n.a.	n.a.		S		WT						n.a.						n.a.		n.a.	n.a.			S
3859-03	ERS457167	none	Euro-American Superlineage/4.1	lineage 4	European/American	lineage4.1	Lineage 4 (Euro-American lineage)	M. tuberculosis Clade1/Lineage 4.1	R		WT						WT						G34A (GGG/GCG)	G34A	n.a.	n.a.	n.a.	G34A (ggg/gCg)	S		WT						n.a.						n.a.		n.a.	n.a.			S
3861-03	ERS457639	none	Euro-American Superlineage/4.6	lineage 4	European/American	lineage4.6.1	Lineage 4 (Euro-American lineage)	M. tuberculosis Clade1/Lineage 4.6	R		WT						WT						14: CG/C (1bp-deletion)	14: CG/C (1bp-deletion) reported, but not marked as resistance-mediating	n.a.	n.a.	n.a.	14: CG/C (1bp-deletion) reported, but not marked as resistance-mediating	S		WT						n.a.						n.a.		n.a.	n.a.			S
5248-04	ERS457742	none	Euro-American Superlineage/4.1.1.3	lineage 4	European/American	lineage4.1.1.3	Lineage 4 (Euro-American lineage)	M. tuberculosis Clade1/Lineage 4.1.1.3	R		WT						WT						A138V (GCG/GTG)	A138V(s)	n.a.	n.a.	n.a.	A138V (gcg/gTg)	S		WT						n.a.						n.a.		n.a.	n.a.			S
6429-03	ERS457854	none	Euro-American Superlineage/4.1	lineage 4	European/American	lineage4.1	Lineage 4 (Euro-American lineage)	M. tuberculosis Clade1/Lineage 4.1	S		WT						WT						WT		n.a.	n.a.	n.a.		S		WT						n.a.						n.a.		n.a.	n.a.			S
6463-04	ERS456952	none	Euro-American Superlineage/4.8	lineage 4	European/American	lineage4.8	Lineage 4 (Euro-American lineage)	M. tuberculosis Clade1/Lineage 4.8	S		WT						WT						WT		n.a.	n.a.	n.a.		S		WT						n.a.						n.a.		n.a.	n.a.			S
6640-04	ERS458196	none	Haarlem/4.1.2.1	lineage 4	European/American	lineage4.1.2.1	Lineage 4 (Euro-American lineage)	M. tuberculosis Haarlem/Lineage 4.1.2.1	S		WT						WT						WT		n.a.	n.a.	n.a.		S		WT						n.a.						n.a.		n.a.	n.a.			S
7517-04	ERS458034	none	Euro-American Superlineage/4.1.1.3	lineage 4	European/American	lineage4.1.1.3	Lineage 4 (Euro-American lineage)	M. tuberculosis Clade1/Lineage 4.1.1.3	R		WT						WT						G69D (GGT/GAT)	G69D reported, but not marked as resistance-mediating	n.a.	n.a.	n.a.	G69D (ggt/gAt) reported, but not marked as resistance-mediating	S		WT						n.a.						n.a.		n.a.	n.a.			S
1324-04	ERS458209	S	S/4.4.1.1	lineage 4	European/American	lineage4.4.1.1	Lineage 4 (Euro-American lineage)	M. tuberculosis S-type/Lineage 4.4.1.1	R	R	WT						K43R (AAG/AGG)	K43R	K43R	K43R	K43R	K43R (aag/aGg)	WT		n.a.	n.a.	n.a.		R	R	S315T (AGC/ACC)	S315T	S315T	S315X	S315T	S315T (agc/aCc)	n.a.						n.a.		n.a.	n.a.			R
4714-04	ERS458573	S	S/4.4.1.1	lineage 4	European/American	lineage4.4.1.1	Lineage 4 (Euro-American lineage)	M. tuberculosis S-type/Lineage 4.4.1.1	S		WT						WT						WT		n.a.	n.a.	n.a.		S		WT						n.a.						n.a.		n.a.	n.a.			S
6771-04	ERS458591	S	S/4.4.1.1	lineage 4	European/American	lineage4.4.1.1	Lineage 4 (Euro-American lineage)	M. tuberculosis S-type/Lineage 4.4.1.1	S		WT						WT						WT		n.a.	n.a.	n.a.		R	R	WT						minus 15:C/T	C-15T	C-15T	CU15X	C-15T	minus 15:C/T	WT		n.a.	n.a.			S
10012-03	ERS457837	Sierra Leone-1	Euro-American Superlineage/4.1	lineage 4	European/American	lineage4.1	Lineage 4 (Euro-American lineage)	M. tuberculosis Clade1/Lineage 4.1	R	R	WT						K43R (AAG/AGG)	K43R	K43R	K43R	K43R	K43R (aag/aGg)	WT		n.a.	n.a.	n.a.		S		WT						n.a.						n.a.		n.a.	n.a.			S
11097-03	ERS458377	Sierra Leone-1	Euro-American Superlineage/4.1	lineage 4	European/American	lineage4.1	Lineage 4 (Euro-American lineage)	M. tuberculosis Clade1/Lineage 4.1	S		WT						WT						WT		n.a.	n.a.	n.a.		S		WT						n.a.						n.a.		n.a.	n.a.			S
12657-03	ERS458627	Sierra Leone-1	Euro-American Superlineage/4.1	lineage 4	European/American	lineage4.1	Lineage 4 (Euro-American lineage)	M. tuberculosis Clade1/Lineage 4.1	R		WT						K88R (AAG/AGG)	K88R	K88R	K88R	K88R	K88R (aag/aGg)	38:CCC/CC (1bp-deletion)	38:CCC/CC (1bp-deletion) reported, but not marked as resistance-mediating	n.a.	n.a.	n.a.	38:CCC/CC (1bp-deletion) reported, but not marked as resistance-mediating	S		WT						n.a.						n.a.		n.a.	n.a.	C-81T		R
1783-04	ERS457826	Sierra Leone-1	Euro-American Superlineage/4.1	lineage 4	European/American	lineage4.1	Lineage 4 (Euro-American lineage)	M. tuberculosis Clade1/Lineage 4.1	R		WT						WT						A138V (GCG/GTG)	A138V(s)	n.a.	n.a.	n.a.	A138V (gcg/gTg)	S		WT						n.a.						n.a.		n.a.	n.a.			S
3736-04	ERS457436	Sierra Leone-1	Euro-American Superlineage/4.1	lineage 4	European/American	lineage4.1	Lineage 4 (Euro-American lineage)	M. tuberculosis Clade1/Lineage 4.1	R		WT						WT						34: GC/C (1bp-deletion)	34: GC/C (1bp-deletion) reported, but not marked as resistance-mediating	n.a.	n.a.	n.a.	34: GC/C (1bp-deletion) reported, but not marked as resistance-mediating	R		WT						WT						minus 57 (C/T)	C-57T	n.a.	n.a.		minus 57 (C/T)	S
8082-03	ERS458727	Sierra Leone-1	Euro-American Superlineage/4.1	lineage 4	European/American	lineage4.1	Lineage 4 (Euro-American lineage)	M. tuberculosis Clade1/Lineage 4.1	S		WT						WT						WT		n.a.	n.a.	n.a.		R		WT						n.a.						n.a.		n.a.	n.a.			S
10517-03	ERS458617	Sierra Leone-2	Euro-American Superlineage/4.8	lineage 4	European/American	lineage4.8	Lineage 4 (Euro-American lineage)	M. tuberculosis Clade1/Lineage 4.8	R		WT						WT						G71R (GGA/AGA)	V88A	n.a.	n.a.	n.a.	G71R (gga/Aga)	S		WT						n.a.						n.a.		n.a.	n.a.			R
11096-03	ERS458701	Sierra Leone-2	Euro-American Superlineage/4.8	lineage 4	European/American	lineage4.8	Lineage 4 (Euro-American lineage)	M. tuberculosis Clade1/Lineage 4.8	S		WT						WT						WT		n.a.	n.a.	n.a.		R	R	S315T (AGC/ACC)	S315T	S315T	S315X	S315T	S315T (agc/aCc)	n.a.						n.a.		n.a.	n.a.			S
1779-04	ERS458469	Sierra Leone-2	Euro-American Superlineage/4.8	lineage 4	European/American	lineage4.8	Lineage 4 (Euro-American lineage)	M. tuberculosis Clade1/Lineage 4.8	S		WT						WT						WT		n.a.	n.a.	n.a.		S		WT						n.a.						n.a.		n.a.	n.a.			S
1780-04	ERS457423	Sierra Leone-2	Euro-American Superlineage/4.8	lineage 4	European/American	lineage4.8	Lineage 4 (Euro-American lineage)	M. tuberculosis Clade1/Lineage 4.8	S		WT						WT						WT		n.a.	n.a.	n.a.		S		WT						n.a.						n.a.		n.a.	n.a.			S
3158-04	ERS458130	Sierra Leone-2	Euro-American Superlineage/4.8	lineage 4	European/American	lineage4.8	Lineage 4 (Euro-American lineage)	M. tuberculosis Clade1/Lineage 4.8	S		WT						WT						WT		n.a.	n.a.	n.a.		S		WT						n.a.						n.a.		n.a.	n.a.			S
4779-04	ERS458403	Sierra Leone-2	Euro-American Superlineage/4.8	lineage 4	European/American	lineage4.8	Lineage 4 (Euro-American lineage)	M. tuberculosis Clade1/Lineage 4.8	R		WT						WT						L91P (CTA/CCA)	L91P	n.a.	n.a.	n.a.	L91P (cta/cCa)	S		WT						n.a.						n.a.		n.a.	n.a.			S
5472-03	ERS458757	Sierra Leone-2	Euro-American Superlineage/4.8	lineage 4	European/American	lineage4.8	Lineage 4 (Euro-American lineage)	M. tuberculosis Clade1/Lineage 4.8	R		WT						WT						V65G (GTC/GGC)	V65G	n.a.	n.a.	n.a.	V65G (gtc/gGc)	S		WT						n.a.						n.a.		n.a.	n.a.			S
5685-04	ERS458414	Sierra Leone-2	Euro-American Superlineage/4.8	lineage 4	European/American	lineage4.8	Lineage 4 (Euro-American lineage)	M. tuberculosis Clade1/Lineage 4.8	R		WT						WT						V88A (GTA/GCA)	V88A	n.a.	n.a.	n.a.	V88A (gta/gCa)	S		WT						n.a.						n.a.		n.a.	n.a.			R
5687-04	ERS458258	Sierra Leone-2	Euro-American Superlineage/4.8	lineage 4	European/American	lineage4.8	Lineage 4 (Euro-American lineage)	M. tuberculosis Clade1/Lineage 4.8	S		WT						WT						WT		n.a.	n.a.	n.a.		S		WT						n.a.						n.a.		n.a.	n.a.			S
10010-03	ERS458164	West African 1	West African 1/5	lineage 5	Unknown Species	lineage5	Lineage 5 (West-African lineage 1)	M. africanum West African 1a/Lineage 5	S		WT						WT						WT		n.a.	n.a.	n.a.		S		WT						n.a.						n.a.		n.a.	n.a.			S
11821-03	ERS457267	West African 1	West African 1/5	lineage 5	Unknown Species	lineage5	Lineage 5 (West-African lineage 1)	M. africanum West African 1a/Lineage 5	S		WT						WT						WT		n.a.	n.a.	n.a.		S		WT						n.a.						n.a.		n.a.	n.a.			S
3494-04	ERS457433	West African 1	West African 1/5	lineage 5	Unknown Species	lineage5	Lineage 5 (West-African lineage 1)	M. africanum West African 1a/Lineage 5	S		WT						WT						WT		n.a.	n.a.	n.a.		S		WT						n.a.						n.a.		n.a.	n.a.			S
4518-03	ERS457476	West African 1	West African 1/5	lineage 5	Unknown Species	lineage5	Lineage 5 (West-African lineage 1)	M. africanum West African 1a/Lineage 5	R		WT						K88R (AAG/AGG)	K88R	K88R	K88R	K88R	K88R (aag/aGg)	WT		n.a.	n.a.	n.a.		R		WT						n.a.						n.a.		n.a.	n.a.	G-74A		S
6897-04	ERS457924	West African 1	West African 1/5	lineage 5	Unknown Species	lineage5	Lineage 5 (West-African lineage 1)	M. africanum West African 1a/Lineage 5	R		WT						K88R (AAG/AGG)	K88R	K88R	K88R	K88R	K88R (aag/aGg)	WT		n.a.	n.a.	n.a.		S		WT						n.a.						n.a.		n.a.	n.a.			S
8868-03	ERS458043	West African 1	West African 1/5	lineage 5	Unknown Species	lineage5	Lineage 5 (West-African lineage 1)	M. africanum West African 1a/Lineage 5	S		WT						WT						WT		n.a.	n.a.	n.a.		R		WT						n.a.	S94A			S94A	S94A (tcg/Gcg)	n.a.		n.a.	n.a.			S
10208-03	ERS458411	West African 2	West African 2/6/BOV_AFRI	lineage 6	M. africanum	West Africa 2/lineage 6/BOV_AFRI	Lineage 6 (West-African lineage 2)	M. africanum West African 2/Lineage 6	R		WT						WT						A200E (GCG/GAG)	A200E	n.a.	n.a.	n.a.	A200E (gcg/gAg)	S		WT						n.a.						n.a.		n.a.	n.a.			S
1327-04	ERS458677	West African 2	West African 2/6/BOV_AFRI	lineage 6	M. africanum	West Africa 2/lineage 6/BOV_AFRI	Lineage 6 (West-African lineage 2)	M. africanum West African 2/Lineage 6	S		WT						WT						WT		n.a.	n.a.	n.a.		S		WT			(S315X)°			n.a.						n.a.		n.a.	n.a.			S
3160-04	ERS457929	West African 2	West African 2/6/BOV_AFRI	lineage 6	M. africanum	West Africa 2/lineage 6/BOV_AFRI	Lineage 6 (West-African lineage 2)	M. africanum West African 2/Lineage 6	S		WT						WT						WT		n.a.	n.a.	n.a.		S		WT						n.a.						n.a.		n.a.	n.a.			S
4139-04	ERS457076	West African 2	West African 2/6/BOV_AFRI	lineage 6	M. africanum	West Africa 2/lineage 6/BOV_AFRI	Lineage 6 (West-African lineage 2)	M. africanum West African 2/Lineage 6	R	R	WT						K43R (AAG/AGG)	K43R	K43R	K43R	K43R	K43R (aag/aGg)	WT		n.a.	n.a.	n.a.		R	R	S315T (AGC/ACC)	S315T	S315T	S315X	S315T	S315T (agc/aCc)	n.a.						n.a.		n.a.	n.a.	C-54T		S
421-04	ERS457914	West African 2	West African 2/6/BOV_AFRI	lineage 6	M. africanum	West Africa 2/lineage 6/BOV_AFRI	Lineage 6 (West-African lineage 2)	M. africanum West African 2/Lineage 6	S		WT						WT						WT		n.a.	n.a.	n.a.		S		WT						n.a.						n.a.		n.a.	n.a.			S
4712-04	ERS457092	West African 2	West African 2/6/BOV_AFRI	lineage 6	M. africanum	West Africa 2/lineage 6/BOV_AFRI	Lineage 6 (West-African lineage 2)	M. africanum West African 2/Lineage 6	S		WT						WT						WT		n.a.	n.a.	n.a.		S		WT						n.a.						n.a.		n.a.	n.a.			S
5253-04	ERS457645	West African 2	West African 2/6/BOV_AFRI	lineage 6	M. africanum	West Africa 2/lineage 6/BOV_AFRI	Lineage 6 (West-African lineage 2)	M. africanum West African 2/Lineage 6	S		WT						WT						WT		n.a.	n.a.	n.a.		S		WT						n.a.						n.a.		n.a.	n.a.			S
5870-03	ERS457344	West African 2	West African 2/6/BOV_AFRI	lineage 6	M. africanum	West Africa 2/lineage 6/BOV_AFRI	Lineage 6 (West-African lineage 2)	M. africanum West African 2/Lineage 6	S		WT						WT						WT		n.a.	n.a.	n.a.		S		WT						n.a.						n.a.		n.a.	n.a.			S
6435-03	ERS457331	West African 2	West African 2/6/BOV_AFRI	lineage 6	M. africanum	West Africa 2/lineage 6/BOV_AFRI	Lineage 6 (West-African lineage 2)	M. africanum West African 2/Lineage 6	S		WT						WT						WT		n.a.	n.a.	n.a.		S		WT						n.a.						n.a.		n.a.	n.a.			S
6769-04	ERS456981	West African 2	West African 2/6/BOV_AFRI	lineage 6	M. africanum	West Africa 2/lineage 6/BOV_AFRI	Lineage 6 (West-African lineage 2)	M. africanum West African 2/Lineage 6	S		WT						WT						WT		n.a.	n.a.	n.a.		S		WT						n.a.						n.a.		n.a.	n.a.			S
6775-04	ERS456816	West African 2	West African 2/6/BOV_AFRI	lineage 6	M. africanum	West Africa 2/lineage 6/BOV_AFRI	Lineage 6 (West-African lineage 2)	M. africanum West African 2/Lineage 6	S		WT						WT						WT		n.a.	n.a.	n.a.		S		WT						n.a.						n.a.		n.a.	n.a.			S
6892-04	ERS457689	West African 2	West African 2/6/BOV_AFRI	lineage 6	M. africanum	West Africa 2/lineage 6/BOV_AFRI	Lineage 6 (West-African lineage 2)	M. africanum West African 2/Lineage 6	S		WT						WT						WT		n.a.	n.a.	n.a.		S		WT						n.a.						n.a.		n.a.	n.a.			S
8864-03	ERS458461	West African 2	West African 2/6/BOV_AFRI	lineage 6	M. africanum	West Africa 2/lineage 6/BOV_AFRI	Lineage 6 (West-African lineage 2)	M. africanum West African 2/Lineage 6	R	R	WT						K43R (AAG/AGG)	K43R	K43R	K43R	K43R	K43R (aag/aGg)	WT		n.a.	n.a.	n.a.		R	R	S315T (AGC/ACC)	S315T	S315T	S315X	S315T	S315T (agc/aCc)	n.a.						n.a.		n.a.	n.a.	C-52T		R
8867-03	ERS457115	West African 2	West African 2/6/BOV_AFRI	lineage 6	M. africanum	West Africa 2/lineage 6/BOV_AFRI	Lineage 6 (West-African lineage 2)	M. africanum West African 2/Lineage 6	S		WT						WT						WT		n.a.	n.a.	n.a.		R	R	W300C (TGG/TGC)	W300C				W300C (tgg/tgC)	n.a.						n.a.		n.a.	n.a.			S
4516-03	ERS457550	X	Euro-American Superlineage/4.1.1.1	lineage 4	European/American	lineage4.1.1.1	Lineage 4 (Euro-American lineage)	M. tuberculosis Clade1/Lineage 4.1.1.1	S		WT						WT						WT		n.a.	n.a.	n.a.		S		WT						n.a.						n.a.		n.a.	n.a.			S
7538-03	ERS457942	X	Euro-American Superlineage/4.1.1.3	lineage 4	European/American	lineage4.1.1.3	Lineage 4 (Euro-American lineage)	M. tuberculosis Clade1/Lineage 4.1.1.3	R		WT						WT						G69D (GGT/GAT)	G69D reported,but not marked as resistance-mediating	n.a.	n.a.	n.a.	G69D (ggt/gAt) reported,but not marked as resistance-mediating	S		WT						n.a.						n.a.		n.a.	n.a.			S
423-04	ERS458562	Haarlem	Haarlem	lineage 4	European/American	lineage4.1.2.1	Lineage 4 (Euro-American lineage)	M. tuberculosis Haarlem/Lineage 4.1.2.1	R		WT						K88R (AAG/AGG)	K88R	K88R	K88R	K88R	K88R (aag/aGg)	WT		n.a.	n.a.	n.a.		R	R	S315T (AGC/ACC)	S315T	S315T	S315X	S315T	S315T (agc/aCc)	n.a.						n.a.		n.a.	n.a.			R
[truncated: 23 more columns]
